# Supplementary material for: Identification of rare DNA sequence variants in high-risk autism families and their prevalence in a large case/control population
Source: Mol Autism. 2014 Jan 27;5:5. doi: 10.1186/2040-2392-5-5 (PMC4098669; doi:10.1186/2040-2392-5-5)
Supplement: Additional file 1: Table S1 — Pedigree structure. Table S2. Literature ASD risk genes sequenced. Table S3. Primers for variant amplification and sequencing. Table S4 List of all confirmed variants. Table S5. Analysis of potential risk variants. [file 2040-2392-5-5-S1.xlsx]

## Sheet: Suppl. Tbl 1
Summary of 30 Utah ASD families
Generations	Number of total genotyped subjects*	Number of genotyped ASD subjects*
6	32	7
9	40	10
8	42	10
8	8	4
7	27	9
8	9	3
8	20	7
8	20	7
8	26	7
8	26	7
8	19	4
8	12	5
9	8	2
8	11	4
7	6	2
8	6	2
9	8	3
7	7	3
8	11	3
8	11	3
4	16	4
3	10	5
8	26	6
3	14	6
4	22	9
3	7	2
2	7	5
2	6	3
2	5	3
2	8	6
*Note that some individuals overlap between families, so the total number of individuals genotyped is less that the total numbers in this table.

## Sheet: Suppl. Tbl. 2
23 Genes of Interest from Literature, located outside of Shared Haplotype Regions	Chr	Location (hg18)	Location (hg19)	References
NOTCH2	1	120251699-120417799	120450176-120616276	Garbett et al., 2008
NRXN1	2	49996992-51117178	50143488-51263674	Sutcliffe 2008, Morrow et al., 2008
CNTN3	3	74390412-74657033	74307722-74574343	Sutcliffe 2008, Morrow et al., 2008
NHE9 (SLC9A9)	3	144462754-145053979	142980064-143571289	Sutcliffe 2008, Morrow et al., 2008
DIA1 (c3orf58)	3	145169603-145197895	143686913-143715205	Sutcliffe 2008, Morrow et al., 2008
PCDH7	4	30327135-30761519	30718037-31152421	Yoshida et al., 1999
PCDH10	4	134285920-134336182	134066470-134116732	Sutcliffe 2008
RNF8	6	37425726-37474492	37317748-37366514	Sutcliffe 2008
MAGI2	7	77480310-78924826	77642374-79086890	Iida et al., 2004
MET	7	116095695-116229676	116308459-116442440	Sutcliffe 2008
EN2	7	154939585-154954287	155246824-155261526	Sutcliffe 2008
GPHN	14	66039878-66722278	66970125-67652525	Fritschy et al., 2008
Prader-Willi/Angelman (NIPA1 )	15	20590720-20642284	23039279-23090843	Sahoo et al., 2006
UBE3A	15	23129489-23239221	25578396-25688128	Sutcliffe 2008
A2BP1	16	6005133-7706500	6065132-7766499	Sutcliffe 2008
SLC6A4	17	25545032-25590841	28520906-28566715	Sutcliffe 2008
SHANK3	22	49455936-49522507	51109070-51175641	Sutcliffe 2008
NLGN4X	X	5814083-6160706	5804083-6150706	Sutcliffe 2008
NLGN3	X	70277436-70311776	70360711-70395051	Sutcliffe 2008
NHE6 (SLC9A6)	X	134891252-134961094	135063586-135133428	Sutcliffe 2008
FMR1	X	146797201-146844333	146989509-147036641	Sutcliffe 2008
MECP2	X	152936458-153059772	153283264-153406578	Sutcliffe 2008
NLGN4Y	Y	15140026-15468921	16630632-16959527	Sutcliffe 2008
Garbett K, Ebert PJ, Mitchell A, Lintas C, Manzi B, Mirnics K, Persico AM: Immune transcriptome alterations in the temporal cortex of subjects with autism. Neurobiol Dis. 2008 30(3):303-311.
Sutcliffe JS: Genetics. Insights into the pathogenesis of autism. Science. 2008 321(5886):208-209.
Morrow EM, Yoo SY, Flavell SW, Kim TK, Lin Y, Hill RS, Mukaddes NM, Balkhy S, Gascon G, Hashmi A, Al-Saad S, Ware J, Joseph RM, Greenblatt R, Gleason D, Ertelt JA, Apse KA, Bodell A, Partlow JN, Barry B, Yao H, Markianos K, Ferland RJ, Greenberg ME, Walsh CA: Identifying autism loci and genes by tracing recent shared ancestry. Science. 2008 321(5886):218-223.
Yoshida K, Hida M, Watanabe M, Yamaguchi R, Tateyama S, Sugano S: cDNA cloning and chromosomal mapping of mouse BH-protocadherin. DNA Seq. 1999 10(1):43-47.
Iida J, Hirabayashi S, Sato Y, Hata Y: Synaptic scaffolding molecule is involved in the synaptic clustering of neuroligin. Mol Cell Neurosci. 2004 27(4):497-508.
Fritschy JM, Harvey RJ, Schwarz G: Gephyrin: where do we stand, where do we go? Trends Neurosci. 2008 31(5):257-264. Gephyrin: where do we stand, where do we go? Trends Neurosci. 2008 31(5):257-264.
Sahoo T, Peters SU, Madduri NS, Glaze DG, German JR, Bird LM, Barbieri-Welge R, Bichell TJ, Beaudet AL, Bacino CA: Microarray based comparative genomic hybridization testing in deletion bearing patients with Angelman syndrome: genotype-phenotype correlations. J Med Genet. 2006 43(6):512-516.

## Sheet: Suppl. Tbl 3
Gene	Chr:Position (hg19)	Reference Allele (+)	Variant Allele (+)	Forward Primer Sequence	Reverse Primer Sequence	Amplicon (hg19)
RAB11FIP5	chr2:73302656	G	A	GTGACAAGGCAAGACAGACG	TGAGCTCATCAGCCTGCTC	chr2:73302539-73302802
RAB11FIP5	chr2:73302656	G	T	GTGACAAGGCAAGACAGACG	TGAGCTCATCAGCCTGCTC	chr2:73302539-73302802
AUP1	chr2:74756328	C	G	GGCCTCGCTCTCACTCAC	GGACTCCGGGATCACAGT	chr2:74756241-74756351
SCN3A	chr2:165946964	T	C	TCCTCCCTTTAATTGCCTCTT	CAACCACTTTGAAACGTAAACAA	chr2:165946857-165946988
ATP11B	chr3:182583394	T	C	GATGCAGTTTCGGGAATGTT	TGGTTCTGAAAGAGGAACTGG	chr3:182583291-182583463
KLHL6	chr3:183226296	A	G	ATTCCAACGCAGTTTTCTGG	CCTCCTTGTGGACTCACCAT	chr3:183226226-183226352
C7orf10	chr7:40498796	C	T	CCAGCAAGGAATGTTCTTGAG	TCTCTCCACCAGCCAGTTTT	chr7:40498589-40498938
AKAP9	chr7:91724455	C	T	TGGGCTTTGGAGAAAGAGAA	TGACATTTTAGATGGAGGAAAGC	chr7:91724422-91724571
AKAP9	chr7:91736684	C	T	CTTCTGGTGGGCTGGAGTTA	ATTCCAGGCAGGTTTTCTCA	chr7:91736637-91736765
HEPACAM2	chr7:92825188	C	T	CACACTGCCCAGTGCTTAAA	ATTTCAGGCCATGAAGATGC	chr7:92825051-92825221
PDK4	chr7:95215047	G	C	CACCAGTCATCAGCCTCAGA	AAGTGCAAATTATGCCATGC	chr7:95215002-95215155
RELN	chr7:103214555	C	G	CTTGTTACCTGATATTCCTGGTG	AAGCTCAGCCCTCTGTGGTA	chr7:103214531-103214681
ABP1	chr7:150554592	G	C	GCAACGCTGTGCTCTACG	GGAAAGTGTCCAGGAAGGTG	chr7:150554499-150554762
ALX1	chr12:85674230	G	T	GGAGACGCTGGACAATGAGT	CTAGCGACTCACCGCTGCT	chr12:85674135-85674277
AP1G2	chr14:24035159	G	A	GTCGGGGAAGTGAATGGTG	CGTCACCATGGTAAGGCTGT	chr14:24035113-24035282
DCAF11	chr14:24590630	G	A	GGTTTACTCTGCATCCCTACCC	CAGTGGAGCAGCCACTGTAG	chr14:24590550-24590714
RNF31	chr14:24617687	G	A	CTTGATGGACTTATGCACCA	ACAAAGCCCTCCCTCTAAGC	chr14:24617641-24617806
IRF9	chr14:24634003	G	C	GAGCAGCATGGAGCAGGT	GGTTGCTGGCCACTAGGAT	chr14:24633926-24634026
SDR39U1	chr14:24909513	G	A	GTCTGGGCAAACTCAGCATT	CTTCCCCTGGATACACATCG	chr14:24909479-24909604
PRKD1	chr14:30095731	T	A	TGTTTTTCCTGTAAATATCGCTTT	CATTGGGCTTGTACCTCTAGGA	chr14:30095608-30095782
SEC23A	chr14:39545251	C	T	ATCTCCAACCACCATTCCAG	TTCATATGTTTTCTTTTAAACTCTTGA	chr14:39545214-39545339
ITPK1	chr14:93418316	G	A	CTACCCTGCTGGAGAGCTTG	CCTTCCTGTCGCTTTTTCAG	chr14:93418185-93418378
CLMN	chr14:95679692	G	C	GGCCTTGATAGCCTTCCTCT	GGCAACCTCAGCAGAAACTC	chr14:95679588-95679731
CCDC85C	chr14:99988547	G	A	CTCACGTTCTGCAGGGAGTC	CCCTCCGTCTAACCCCTCT	chr14:99988465-99988613
MOK	chr14:102749873	G	A	GCTGCTTCATTTGTTTACATGC	AAAGTTTGCTGTCTGGAAGTGA	chr14:102749825-102750005
C14orf2	chr14:104381450	A	G	TTCCTGACCTCAGAAAAATCAAA	CCCCATGAAGCCCTACTACA	chr14:104381365-104381494
TRPM1	chr15:31329966	G	T	AAGCCCTTGAAGTTTTTCTTGA	TGTGCTGTGCTCTGTTTTCC	chr15:31329831-31330067
FMN1	chr15:33359761	T	C	CAGAATCACTGGTGGTGTGC	ACCTGACCTCGGAAATGATG	chr15:33359641-33359822
PGBD4	chr15:34395847	G	T	GACTGATGCAGTTGGGACAG	CAACATTGTCACCTCCTTGC	chr15:34395773-34395920
OIP5	chr15:41611874	G	A	AATTTATTTGATGGACTTTGTCTCAA	TCTGTGGTTCTTGTGGGATTC	chr15:41611781-41611961
JMJD7	chr15:42129054	C	T	GGGACAGAGCCTGAAGTCCT	ACGTGGTGGAACCACAGAG	chr15:42128915-42129112
JMJD7-PLA2G4B	chr15:42133295	T	A	TGCACTCCTTCTGACCCTTT	AGTGCTGTCCTTCCCACAAG	chr15:42133206-42133350
CASC4	chr15:44620915	C	T	CATCCCATAGCTTCTGAATAGGA	TTCACAAGGTAAGTATTGTTCTTCC	chr15:44620808-44620967
SPATA5L1	chr15:45695534	G	C	GGAGACCGAGGAGAACGTG	GTCAACACCTGGGCCACTAC	chr15:45695455-45695607
PYGO1	chr15:55839207	C	G	ATAGCCTCCAAAGCCAGGAT	CACCACCGAATCCAAACTCT	chr15:55839178-55839311
PRTG	chr15:55916638	C	G	GCTCCTTCCAGGTTCTTTCC	TGATAGGCCAGGTGGTTCAT	chr15:55916601-55916779
NUDT7	chr16:77756514	G	A	CTTTAGGCCGCTCCCAAG	GCCTCCGCTACGATCAAG	chr16:77756384-77756579
DEFB124	chr20:30053379	G	A	GGACAGCAGGAACCAGCTAC	CCTGCCAAACTTACTGCACA	chr20:30053293-30053427
EPB41L1	chr20:34809850	A	G	GTGACCTCACCTCCCTCTCC	ACAGGGTCAGCAAGAAGTGG	chr20:34809758-34809989

## Sheet: Suppl. Tbl. 4
Location (hg18, NCBI Build 36)	Location (hg19, NCBI Build 37)	Reference Allele	Variant Allele
chr1:1878053	chr1:1888193	C	A
chr1:74809371	chr1:75036783	T	C
chr1:120239407	chr1:120437884	A	G
chr1:143623510	chr1:144912153	A	G
chr1:178125067	chr1:179858444	G	A
chr2:50054614	chr2:50201110	A	G
chr2:53809354	chr2:53955850	C	T
chr2:65979948	chr2:66126444	G	T
chr2:66649410	chr2:66795906	T	C
chr2:66652131	chr2:66798627	T	C
chr2:67485629	chr2:67632125	C	T
chr2:68238601	chr2:68385097	A	G
chr2:68903443	chr2:69049939	G	T
chr2:68903445	chr2:69049941	T	C
chr2:69030773	chr2:69177269	C	A
chr2:69504234	chr2:69650730	G	A
chr2:69512630	chr2:69659126	A	T
chr2:69588140	chr2:69734636	G	A
chr2:69623203	chr2:69769699	G	A
chr2:69887088	chr2:70033584	C	T
chr2:70042230	chr2:70188726	G	A
chr2:70341974	chr2:70488470	C	T
chr2:71016594	chr2:71163086	T	C
chr2:71016681	chr2:71163173	C	T
chr2:71065637	chr2:71212129	A	T
chr2:71190712	chr2:71337204	G	A
chr2:73156164	chr2:73302656	G	A
chr2:73345090	chr2:73491582	C	A
chr2:73489288	chr2:73635780	C	T
chr2:73505475	chr2:73651967	C	T
chr2:73529177	chr2:73675669	T	G
chr2:73533374	chr2:73679866	T	C
chr2:73533498	chr2:73679990	T	A
chr2:73534016	chr2:73680508	G	C
chr2:73570611	chr2:73717103	G	C
chr2:73571075	chr2:73717567	G	T
chr2:73721750	chr2:73868242	C	A
chr2:73860644	chr2:74007136	T	C
chr2:74127837	chr2:74274329	C	T
chr2:74541990	chr2:74688482	G	A
chr2:74543547	chr2:74690039	G	A
chr2:74578686	chr2:74725178	G	A
chr2:98294926	chr2:98928494	G	A
chr2:154973869	chr2:155265623	G	A
chr2:158666851	chr2:158958605	G	T
chr2:159371845	chr2:159663599	T	C
chr2:159662421	chr2:159954175	C	T
chr2:159750603	chr2:160042357	C	A
chr2:159821127	chr2:160112881	G	T
chr2:160003025	chr2:160294779	T	C
chr2:160003088	chr2:160294842	A	G
chr2:160018492	chr2:160310246	A	G
chr2:160312625	chr2:160604379	C	T
chr2:160312760	chr2:160604514	C	T
chr2:160381765	chr2:160673519	G	A
chr2:160398902	chr2:160690656	G	A
chr2:160419291	chr2:160711045	G	C
chr2:160451286	chr2:160743040	T	A
chr2:160512176	chr2:160803930	C	A
chr2:160548830	chr2:160840584	C	A
chr2:166245450	chr2:166537204	A	T
chr2:166482066	chr2:166773820	G	A
chr2:166600847	chr2:166892601	G	A
chr2:166807404	chr2:167099158	A	G
chr2:166814099	chr2:167105853	C	G
chr2:166970415	chr2:167262169	T	C
chr2:167823571	chr2:168115325	A	G
chr2:167823956	chr2:168115710	T	G
chr2:167824043	chr2:168115797	G	C
chr2:169415674	chr2:169707428	C	T
chr2:169429623	chr2:169721377	G	A
chr2:169472792	chr2:169764546	C	G
chr2:169805953	chr2:170097707	T	G
chr2:169837793	chr2:170129547	C	T
chr2:169855748	chr2:170147502	C	G
chr2:170075397	chr2:170367151	T	G
chr2:170259378	chr2:170551132	G	A
chr2:170779228	chr2:171070982	G	A
chr2:170952065	chr2:171243819	G	A
chr2:171084214	chr2:171375968	C	T
chr2:171108695	chr2:171400449	T	C
chr2:171530822	chr2:171822576	C	T
chr2:171624741	chr2:171916495	C	A
chr2:171904311	chr2:172196065	C	A
chr2:173038614	chr2:173330368	C	T
chr2:179351898	chr2:179643653	G	T
chr2:231477475	chr2:231769231	T	C
chr2:231483338	chr2:231775094	C	A
chr2:231573388	chr2:231865144	G	C
chr2:231864328	chr2:232156084	C	T
chr2:232087036	chr2:232378792	C	T
chr2:232166687	chr2:232458443	T	C
chr2:233341704	chr2:233633460	G	A
chr2:233543219	chr2:233834975	A	G
chr2:234050873	chr2:234386134	A	G
chr2:234059226	chr2:234394487	G	A
chr2:234059308	chr2:234394569	A	G
chr2:234096756	chr2:234432017	A	G
chr2:234266941	chr2:234602202	A	C
chr2:234413997	chr2:234749258	T	C
chr2:234414093	chr2:234749354	G	A
chr2:234414519	chr2:234749780	G	C
chr2:234415281	chr2:234750542	G	C
chr2:234415570	chr2:234750831	T	C
chr2:234519279	chr2:234854540	G	C
chr2:234519291	chr2:234854552	A	G
chr2:234643397	chr2:234978658	C	T
chr2:235614616	chr2:235949877	T	C
chr2:236372905	chr2:236708166	C	T
chr2:237070852	chr2:237406113	C	T
chr2:237153919	chr2:237489180	C	A
chr2:237908031	chr2:238243292	G	A
chr2:237909702	chr2:238244963	A	G
chr2:237912473	chr2:238247734	C	G
chr2:237940549	chr2:238275810	C	A
chr2:238091881	chr2:238427142	T	C
chr2:238091933	chr2:238427194	T	C
chr2:238099173	chr2:238434434	C	T
chr2:238307199	chr2:238642460	G	T
chr2:240630048	chr2:240981375	T	A
chr3:44923483	chr3:44948479	C	T
chr3:74417148	chr3:74334458	G	A
chr3:144853891	chr3:143371201	C	T
chr3:176434450	chr3:174951756	T	C
chr3:176647773	chr3:175165079	C	T
chr3:176955741	chr3:175473047	T	C
chr3:180445045	chr3:178962351	T	A
chr3:180805079	chr3:179322385	A	C
chr3:184237903	chr3:182755209	T	G
chr3:184416451	chr3:182933757	C	A
chr3:185150325	chr3:183667631	G	A
chr3:185153751	chr3:183671057	C	A
chr3:185182210	chr3:183699516	T	C
chr3:185235658	chr3:183752964	A	C
chr3:185236972	chr3:183754278	C	G
chr3:185382526	chr3:183899832	C	T
chr3:185526179	chr3:184043485	T	C
chr4:24590787	chr4:24981689	A	T
chr4:24972999	chr4:25363901	T	A
chr4:139188984	chr4:138969534	T	C
chr4:140860153	chr4:140640703	G	T
chr4:141274820	chr4:141055370	C	A
chr4:141536518	chr4:141317068	G	A
chr4:141539531	chr4:141320081	G	A
chr6:10810785	chr6:10702799	G	A
chr6:29515934	chr6:29407955	C	T
chr7:8234803	chr7:8268278	C	A
chr7:11488062	chr7:11521537	G	A
chr7:11547724	chr7:11581199	C	A
chr7:36293842	chr7:36327317	C	T
chr7:36884209	chr7:36917684	C	A
chr7:37873829	chr7:37907304	T	C
chr7:37913689	chr7:37947164	G	T
chr7:38323363	chr7:38356838	G	T
chr7:38400251	chr7:38433726	T	G
chr7:38435564	chr7:38469039	C	A
chr7:40465321	chr7:40498796	C	T
chr7:89776616	chr7:89938680	C	T
chr7:91440992	chr7:91603056	C	T
chr7:91552847	chr7:91714911	C	T
chr7:91552873	chr7:91714937	C	A
chr7:91562391	chr7:91724455	C	T
chr7:92571911	chr7:92733975	G	A
chr7:92572919	chr7:92734983	A	G
chr7:92573090	chr7:92735154	G	A
chr7:92663124	chr7:92825188	C	T
chr7:92893689	chr7:93055753	A	G
chr7:92908747	chr7:93070811	C	T
chr7:92954235	chr7:93116299	A	G
chr7:93354564	chr7:93516628	T	C
chr7:93879331	chr7:94041395	C	A
chr7:94132618	chr7:94294682	C	A
chr7:94132918	chr7:94294982	C	T
chr7:95638773	chr7:95800837	C	A
chr7:96488152	chr7:96650216	G	T
chr7:97326505	chr7:97488569	A	T
chr7:97659791	chr7:97821855	T	C
chr7:97690335	chr7:97852399	G	A
chr7:98283065	chr7:98445129	G	C
chr7:98716480	chr7:98878544	C	T
chr7:98870453	chr7:99032517	G	A
chr7:98883831	chr7:99045895	C	A
chr7:98923039	chr7:99085103	T	C
chr7:99108475	chr7:99270539	C	T
chr7:99285177	chr7:99447241	T	C
chr7:99295541	chr7:99457605	C	G
chr7:99312363	chr7:99474427	A	G
chr7:99327804	chr7:99489868	G	C
chr7:99507738	chr7:99669802	A	G
chr7:99526888	chr7:99688952	G	A
chr7:99557938	chr7:99720002	G	T
chr7:100036322	chr7:100198386	C	T
chr7:100172503	chr7:100334567	C	A
chr7:100186381	chr7:100348445	C	T
chr7:100188699	chr7:100350763	T	G
chr7:100193821	chr7:100355885	C	T
chr7:100203549	chr7:100365613	G	T
chr7:100204220	chr7:100366284	T	C
chr7:100209036	chr7:100371100	C	A
chr7:100209050	chr7:100371114	C	T
chr7:100209410	chr7:100371474	G	A
chr7:100224836	chr7:100386900	T	C
chr7:100324221	chr7:100486285	G	T
chr7:100390486	chr7:100552550	T	C
chr7:100390611	chr7:100552675	C	T
chr7:100462232	chr7:100675512	G	A
chr7:100468079	chr7:100681359	C	G
chr7:100468481	chr7:100681761	C	T
chr7:100604621	chr7:100817901	A	G
chr7:100626011	chr7:100839291	T	A
chr7:100981144	chr7:101194424	C	T
chr7:101708055	chr7:101921335	G	A
chr7:103021438	chr7:103234202	C	T
chr7:104570102	chr7:104782866	C	A
chr7:104935919	chr7:105148683	A	G
chr7:104964277	chr7:105177041	A	T
chr7:105445687	chr7:105658451	G	A
chr7:105448208	chr7:105660972	C	T
chr7:105458503	chr7:105671267	T	C
chr7:105525512	chr7:105738276	C	A
chr7:107214558	chr7:107427322	A	C
chr7:107408366	chr7:107621130	C	A
chr7:107507398	chr7:107720162	C	A
chr7:107588172	chr7:107800936	C	T
chr7:107621849	chr7:107834613	G	C
chr7:107653325	chr7:107866089	C	A
chr7:116199159	chr7:116411923	C	T
chr7:142753362	chr7:143043240	C	T
chr7:142790281	chr7:143080159	C	A
chr7:142798989	chr7:143088867	T	C
chr7:142805594	chr7:143095472	C	A
chr7:142885467	chr7:143175345	C	T
chr7:143332449	chr7:143701516	C	T
chr7:143402870	chr7:143771937	G	C
chr7:143438237	chr7:143807304	T	C
chr7:144064280	chr7:144433347	C	T
chr7:147774021	chr7:148143088	G	C
chr7:148764849	chr7:149133916	C	T
chr7:148783839	chr7:149152906	G	A
chr7:149107052	chr7:149476119	G	T
chr7:149112008	chr7:149481075	C	A
chr7:149112927	chr7:149481994	G	T
chr7:149113697	chr7:149482764	C	T
chr7:149115460	chr7:149484527	T	C
chr7:149116673	chr7:149485740	C	T
chr7:149133601	chr7:149502668	C	A
chr7:149134776	chr7:149503843	T	G
chr7:149137092	chr7:149506159	C	A
chr7:149144493	chr7:149513560	T	C
chr7:149146123	chr7:149515190	A	-
chr7:149146708	chr7:149515775	C	G
chr7:149146729	chr7:149515796	C	T
chr7:149148911	chr7:149517978	G	T
chr7:149149894	chr7:149518961	T	C
chr7:149153095	chr7:149522162	G	T
chr7:149153299	chr7:149522366	T	G
chr7:149154517	chr7:149523584	C	T
chr7:149805583	chr7:150174650	T	C
chr7:149848242	chr7:150217309	C	T
chr7:150122017	chr7:150491084	T	G
chr7:150131460	chr7:150500527	C	T
chr7:150161129	chr7:150530196	T	G
chr7:150185525	chr7:150554592	G	C
chr7:150188598	chr7:150557665	C	G
chr7:150363958	chr7:150733025	T	A
chr7:150378829	chr7:150747896	C	T
chr7:150392247	chr7:150761314	G	A
chr7:150504687	chr7:150873754	G	A
chr7:151135628	chr7:151504695	C	T
chr8:130830032	chr8:130760850	A	G
chr9:115122468	chr9:116082647	C	G
chr9:134772042	chr9:135782221	T	C
chr11:5321069	chr11:5364493	T	C
chr11:67198482	chr11:67441906	A	C
chr12:77066830	chr12:78542699	T	C
chr12:81276690	chr12:82752559	T	G
chr12:83801692	chr12:85277561	T	A
chr12:83962630	chr12:85438499	G	A
chr12:83973911	chr12:85449780	C	A
chr12:84042235	chr12:85518104	T	C
chr12:84198361	chr12:85674230	G	T
chr12:87004364	chr12:88480233	C	G
chr12:87425022	chr12:88900891	C	A
chr14:20622897	chr14:21553057	T	C
chr14:22953153	chr14:23883313	T	G
chr14:22956249	chr14:23886409	G	C
chr14:23062582	chr14:23992742	T	G
chr14:23072727	chr14:24002887	G	T
chr14:23073990	chr14:24004150	A	G
chr14:23104999	chr14:24035159	G	A
chr14:23105389	chr14:24035549	G	A
chr14:23596289	chr14:24526449	A	G
chr14:23604756	chr14:24534916	G	T
chr14:23633179	chr14:24563339	A	G
chr14:23671642	chr14:24601802	C	A
chr14:23675369	chr14:24605529	A	G
chr14:23684201	chr14:24614361	T	G
chr14:23749768	chr14:24679928	G	A
chr14:23798859	chr14:24729019	T	G
chr14:23830604	chr14:24760764	G	A
chr14:23876143	chr14:24806303	G	A
chr14:23876742	chr14:24806902	G	A
chr14:23906655	chr14:24836815	C	G
chr14:23971116	chr14:24901276	G	T
chr14:24145760	chr14:25075920	G	A
chr14:30860637	chr14:31790886	T	G
chr14:33338918	chr14:34269167	G	C
chr14:35859480	chr14:36789729	T	G
chr14:36751311	chr14:37681560	G	T
chr14:37343673	chr14:38273922	T	G
chr14:37347750	chr14:38277999	C	T
chr14:38786559	chr14:39716808	T	C
chr14:38791774	chr14:39722023	G	C
chr14:44044716	chr14:44974966	G	A
chr14:44044802	chr14:44975052	A	G
chr14:44045261	chr14:44975511	G	A
chr14:44674211	chr14:45604461	C	T
chr14:44676037	chr14:45606287	C	T
chr14:44735218	chr14:45665468	C	G
chr14:92482551	chr14:93412798	T	A
chr14:93458481	chr14:94388728	C	T
chr14:93500464	chr14:94430711	G	A
chr14:93826223	chr14:94756470	C	A
chr14:93917015	chr14:94847262	T	A
chr14:93982649	chr14:94912896	T	G
chr14:94003226	chr14:94933473	C	A
chr14:94003448	chr14:94933695	G	A
chr14:94005863	chr14:94936110	G	A
chr14:94176815	chr14:95107062	G	A
chr14:94669421	chr14:95599668	G	A
chr14:94749445	chr14:95679692	G	C
chr14:94976074	chr14:95906321	G	A
chr14:94982141	chr14:95912388	G	A
chr14:95226940	chr14:96157187	G	A
chr14:95773237	chr14:96703484	C	T
chr14:98252288	chr14:99182535	C	T
chr14:98710482	chr14:99640729	C	A
chr14:98712018	chr14:99642265	G	A
chr14:99047892	chr14:99978139	G	A
chr14:99450701	chr14:100380948	T	C
chr14:99685791	chr14:100616038	G	A
chr14:99861879	chr14:100792126	C	T
chr14:99864892	chr14:100795139	G	T
chr14:99865114	chr14:100795361	C	A
chr14:100268170	chr14:101198417	A	G
chr14:101088699	chr14:102018946	A	G
chr14:101088716	chr14:102018963	G	C
chr14:101372660	chr14:102302907	T	C
chr14:101799634	chr14:102729881	A	G
chr14:101799639	chr14:102729886	G	A
chr14:101819626	chr14:102749873	G	A
chr14:101985918	chr14:102916165	C	T
chr14:102043663	chr14:102973910	C	T
chr14:102045325	chr14:102975572	C	T
chr14:102411802	chr14:103342049	T	C
chr14:102439916	chr14:103370163	C	T
chr14:102504563	chr14:103434810	G	A
chr14:102636538	chr14:103566785	C	T
chr14:102638367	chr14:103568614	T	A
chr14:102941336	chr14:103871583	A	C
chr14:103243239	chr14:104173486	G	A
chr14:103249020	chr14:104179267	T	C
chr14:103251512	chr14:104181759	A	C
chr14:103269841	chr14:104200088	G	A
chr15:24767263	chr15:27184517	G	A
chr15:25933648	chr15:28260053	G	A
chr15:27208346	chr15:29421054	C	T
chr15:27799991	chr15:30012699	G	A
chr15:28880275	chr15:31092983	A	G
chr15:28984856	chr15:31197564	G	A
chr15:29142665	chr15:31355373	C	A
chr15:29156415	chr15:31369123	A	G
chr15:30797704	chr15:33010412	G	A
chr15:30878395-30878397	chr15:33091103-33091105	CTT	-
chr15:31144554	chr15:33357262	A	G
chr15:31146662	chr15:33359370	C	T
chr15:31146866	chr15:33359574	C	A
chr15:31233603	chr15:33446311	G	C
chr15:31659469	chr15:33872177	C	T
chr15:31741944	chr15:33954652	C	T
chr15:31803566	chr15:34016274	G	A
chr15:31829500	chr15:34042208	A	G
chr15:31867807	chr15:34080515	C	T
chr15:31924372-31924374	chr15:34137080-34137082	AGA	-
chr15:31947233	chr15:34159941	T	G
chr15:32309401-32309402	chr15:34522109-34522110	CT	-
chr15:32330427	chr15:34543135	G	A
chr15:32435104	chr15:34647812	C	T
chr15:32435939	chr15:34648647	T	A
chr15:32436227	chr15:34648935	G	T
chr15:32962108	chr15:35174816	G	A
chr15:33490388	chr15:35703096	A	C
chr15:34948333	chr15:37161041	T	C
chr15:37331804	chr15:39544512	C	T
chr15:37668777	chr15:39881485	C	A
chr15:37697723	chr15:39910431	A	G
chr15:38053091	chr15:40265799	A	G
chr15:38087546	chr15:40300254	C	T
chr15:38096151	chr15:40308859	G	T
chr15:38115086-38115088	chr15:40327794-40327796	CTG	-
chr15:38331785	chr15:40544493	A	G
chr15:38331812	chr15:40544520	G	C
chr15:38331909	chr15:40544617	G	A
chr15:38351868	chr15:40564576	C	T
chr15:38375863	chr15:40588571	G	A
chr15:38437727	chr15:40650435	C	T
chr15:38443137	chr15:40655845	C	G
chr15:38443165	chr15:40655873	G	C
chr15:38462447	chr15:40675155	C	A
chr15:38462735	chr15:40675443	G	T
chr15:38462785	chr15:40675493	C	T
chr15:38642502	chr15:40855210	T	A
chr15:38644281	chr15:40856989	C	T
chr15:38685935	chr15:40898643	G	C
chr15:38702482	chr15:40915190	A	G
chr15:38856063	chr15:41068771	T	G
chr15:38889458	chr15:41102166	C	T
chr15:39095657	chr15:41308365	A	C
chr15:39399166	chr15:41611874	G	A
chr15:39476458	chr15:41689166	C	A
chr15:39586617	chr15:41799325	G	A
chr15:39587003	chr15:41799711	C	T
chr15:39591046	chr15:41803754	G	A
chr15:39606659	chr15:41819367	T	C
chr15:39615049	chr15:41827757	T	A
chr15:39808804	chr15:42021512	T	C
chr15:39816112	chr15:42028820	A	G
chr15:39819675	chr15:42032383	C	G
chr15:39899045	chr15:42111753	G	C
chr15:39907634	chr15:42120342	A	G
chr15:39920587	chr15:42133295	T	A
chr15:39921389	chr15:42134097	C	T
chr15:39925171	chr15:42137879	C	A
chr15:39932384	chr15:42145092	C	A
chr15:39936888	chr15:42149596	C	G
chr15:39938180	chr15:42150888	G	A
chr15:39941669	chr15:42154377	C	A
chr15:39942030	chr15:42154738	G	A
chr15:39958829	chr15:42171537	A	G
chr15:39962630	chr15:42175338	G	A
chr15:39965414	chr15:42178122	T	C
chr15:39966894	chr15:42179602	G	A
chr15:39972867	chr15:42185575	C	A
chr15:40079445	chr15:42292153	C	A
chr15:40082164	chr15:42294872	C	A
chr15:40150370	chr15:42363078	T	C
chr15:40151383	chr15:42364091	G	T
chr15:40161102	chr15:42373810	G	C
chr15:40245287	chr15:42457995	G	A
chr15:40317035	chr15:42529743	C	A
chr15:40355839	chr15:42568547	C	G
chr15:40389913	chr15:42602621	C	T
chr15:40430821	chr15:42643529	T	C
chr15:40518548	chr15:42731256	G	A
chr15:40769632	chr15:42982340	C	T
chr15:40808275	chr15:43020983	G	A
chr15:40958085	chr15:43170793	A	G
chr15:41409390	chr15:43622098	T	G
chr15:41419841	chr15:43632549	T	C
chr15:41449094	chr15:43661802	T	C
chr15:41557143	chr15:43769851	A	G
chr15:41855277	chr15:44067985	A	G
chr15:41881219	chr15:44093927	T	C
chr15:42687962	chr15:44900670	G	C
chr15:42731049	chr15:44943757	A	G
chr15:42749480	chr15:44962188	G	A
chr15:43036413	chr15:45249121	C	G
chr15:43179367	chr15:45392075	G	A
chr15:43191358	chr15:45404066	G	A
chr15:43195706	chr15:45408414	C	G
chr15:43197024	chr15:45409732	C	G
chr15:43202449	chr15:45415157	G	A
chr15:43227892	chr15:45440600	C	T
chr15:43231425	chr15:45444133	T	C
chr15:43278374	chr15:45491082	G	A
chr15:43278428	chr15:45491136	C	G
chr15:43332770	chr15:45545478	C	T
chr15:43341559	chr15:45554267	C	A
chr15:43591939	chr15:45804647	G	T
chr15:43601625	chr15:45814333	C	A
chr15:43755727	chr15:45968435	T	C
chr15:53407088	chr15:55619796	T	C
chr15:53420151	chr15:55632859	G	T
chr15:53439957	chr15:55652665	G	A
chr15:53510164	chr15:55722872	G	C
chr15:53577202	chr15:55789910	C	T
chr15:53625877	chr15:55838585	G	T
chr15:53703995	chr15:55916703	T	G
chr15:53708336	chr15:55921044	G	A
chr15:53931921	chr15:56144629	G	A
chr15:53995755	chr15:56208463	A	C
chr15:54030903	chr15:56243611	C	-
chr15:54173160	chr15:56385868	A	G
chr15:54543577	chr15:56756285	T	G
chr15:55518865	chr15:57731573	C	T
chr15:56072564	chr15:58285272	C	A
chr15:57287408	chr15:59500116	T	C
chr16:73465703	chr16:74908202	C	A
chr16:74147593	chr16:75590092	G	C
chr16:74203924	chr16:75646423	A	G
chr16:75039502	chr16:76482001	A	G
chr16:75040248	chr16:76482747	C	G
chr16:75090084	chr16:76532583	A	G
chr16:75144703	chr16:76587202	T	G
chr16:75144832	chr16:76587331	T	C
chr16:75144850	chr16:76587349	C	T
chr16:75804018	chr16:77246517	C	A
chr16:75882826	chr16:77325325	G	T
chr16:76333173	chr16:77775672	A	G
chr16:77023938	chr16:78466437	C	G
chr16:77803188	chr16:79245687	C	T
chr16:77803321	chr16:79245820	G	T
chr17:69862619	chr17:72351024	T	C
chr17:71097920	chr17:73586325	G	A
chr17:77224886	chr17:79614481	A	G
chr17:77420095	chr17:79826806	G	A
chr19:50836865	chr19:46145025	G	T
chr20:7911041	chr20:7963041	C	T
chr20:7912476	chr20:7964476	T	C
chr20:8646451	chr20:8698451	A	G
chr20:8718822	chr20:8770822	C	T
chr20:9495018	chr20:9547018	C	G
chr20:25405022	chr20:25457022	T	C
chr20:29440610	chr20:29976949	C	A
chr20:29516983	chr20:30053322	T	G
chr20:30240997	chr20:30777336	G	T
chr20:30850110	chr20:31386449	T	C
chr20:31060133	chr20:31596472	A	T
chr20:31083161	chr20:31619500	C	T
chr20:31083176	chr20:31619515	G	A
chr20:31116257	chr20:31652596	C	T
chr20:31124204	chr20:31660543	C	T
chr20:31135260	chr20:31671599	A	G
chr20:31151921	chr20:31688260	C	T
chr20:32926503	chr20:33462842	A	G
chr20:33051846	chr20:33588185	A	T
chr20:33485887	chr20:34022473	G	T
chr20:33611412	chr20:34147998	A	G
chr20:33611736	chr20:34148322	T	G
chr20:33677587	chr20:34214173	G	A
chr20:34059785	chr20:34596371	C	T
chr20:34667606	chr20:35234192	C	T
chr20:34877296	chr20:35443882	C	A
chr20:34942544	chr20:35509130	T	G
chr20:35182837	chr20:35749423	T	C
chr20:35199751	chr20:35766337	A	G
chr20:36048999	chr20:36615585	G	A
chr20:36074389	chr20:36640975	A	G
chr20:36275328	chr20:36841914	G	A
chr20:36301520	chr20:36868106	G	A
chr20:36388138	chr20:36954724	C	T
chr20:36408359	chr20:36974945	C	T
chr20:36426747	chr20:36993333	A	G
chr20:37054466	chr20:37621052	T	C
chr20:37100596	chr20:37667182	C	T
chr20:39068030	chr20:39634616	C	T
chr20:39230879	chr20:39797465	T	C
chr20:39247143	chr20:39813729	G	A
chr20:39266184	chr20:39832770	C	A
chr20:39482993	chr20:40049579	T	A
chr20:40134806	chr20:40701392	T	C
chr20:40853311	chr20:41419897	C	A
chr20:49482271	chr20:50048864	C	A
chr20:49840909	chr20:50407502	A	C
chr20:50148404	chr20:50714997	G	A
chr20:51303743	chr20:51870336	G	C
chr20:51626044	chr20:52192637	T	C
chr20:51631553	chr20:52198146	G	A
chr20:51994876	chr20:52561469	A	G
chr20:52007378	chr20:52573971	T	G
chr20:54505879	chr20:55072472	A	G
chr20:55523287	chr20:56089881	T	-
chr20:55572027	chr20:56138621	A	G
chr20:56254533	chr20:56821127	A	G
chr20:56476086	chr20:57042680	G	A
chr20:56702274	chr20:57268867	C	A
chr20:56709564	chr20:57276157	C	A
chr20:56715597	chr20:57282190	G	A
chr20:56723754	chr20:57290347	C	G
chr20:56862842	chr20:57429447	C	T
chr20:56998090	chr20:57564695	C	T
chr20:57202002	chr20:57768607	G	C
chr20:57262696	chr20:57829301	T	C
chr22:49464446	chr22:51117580	T	C

## Sheet: Suppl. Tbl. 5
Gene	Coordinate (hg19)	Type of Variant	Reference Allele (+)	Variant Allele (+)	Ref A.A.	Var A.A.	ESP6500_ALL	1000g2012apr_ALL	dbSNP137	AVSIFT	LJB_PhyloP	LJB_PhyloP_Pred	LJB_SIFT	LJB_SIFT_Pred	LJB_PolyPhen2	LJB_PolyPhen2_Pred	LJB_LRT	LJB_LRT_Pred	LJB_MutationTaster	LJB_MutationTaster_Pred	LJB_GERP++	AAChange (RefSeq Genes)	AAChange (UCSC KnownGenes)
RAB11FIP5	chr2:73302656	nonsynonymous	G	A	P	L				0	0.999391	C	1	D	0.651	P	0.944159	N	0.02761	N	3.8	NM_015470:c.C1955T:p.P652L
RAB11FIP5	chr2:73302656	nonsynonymous	G	T	P	H				0	0.999391	C	1	D	0.157	P	0.944159	N	0.050217	N	3.8	NM_015470:c.C1955A:p.P652H
AUP1	chr2:74756328	nonsynonymous	C	G	R	S				0	0.91331	N	0.99	D	0.982	D	0.999958	D	0.824055	D	2.51	NM_181575:c.G270C:p.R90S	uc010yrx.2:c.G441C:p.R147S
SCN3A	chr2:165946964	nonsynonymous	T	C	E	G				0	0.998121	C	1	D	0.995	D	0.999998	D	0.976756	D	5.37	NM_001081676:c.A5552G:p.E1851G	uc010zcy.2:c.A1148G:p.E383G
ATP11B	chr3:182583394	nonsynonymous	T	C	S	P				0.37	0.017659	N	0.7	T	0	B	0.001553	N	0.002784	N	-7.13	NM_014616:c.T1351C:p.S451P	uc003flc.3:c.T103C:p.S35P
KLHL6	chr3:183226296	nonsynonymous, splicing	A	G	F	L				0.16	0.999286	C	0.903781	NA	0.73537	NA	1	D	0.999756	D	5.82	NM_130446:c.T460C:p.F154L	uc003flr.3:c.T460C:p.F154L
C7orf10	chr7:40498796	nonsynonymous, splicing	C	T	R	W	0.00547	0.0018	rs137852860	0.01												NM_001193312:c.C862T:p.R288W	uc003tho.2:c.C862T:p.R288W
AKAP9	chr7:91724455	nonsynonymous	C	T	R	C	0.000461	0.0005	rs61757674	0	0.93806	N	1	D	0.999	D	0.860321	N	0.602935	D	3.43	NM_005751:c.C9697T:p.R3233C	uc003ull.3:c.C385T:p.R129C
AKAP9	chr7:91736684	nonsynonymous	C	T	R	C	0.000154		rs140053176	0	0.999218	C	0.99	D	0.999	D	0.99905	N	0.9931	D	5.06	NM_005751:c.C11494T:p.R3832C	uc003ull.3:c.C2182T:p.R728C
HEPACAM2	chr7:92825188	nonsynonymous	C	T	G	R	0.002999	0.0009	rs145244580	0	0.999036	C	1	D	0.996	D	1	D	0.99077	D	4.31	NM_198151:c.G1192A:p.G398R	uc003uml.3:c.G1192A:p.G398R
PDK4	chr7:95215047	stopgain	G	C	S	X				0.01	0.999658	C	0.903841	NA	0.735504	NA	1	D	1	D	4.23	NM_002612:c.C1142G:p.S381X	uc003unz.3:c.C506G:p.S169X
RELN	chr7:103214555	nonsynonymous	C	G	D	H	0.000231		rs200428576	0	0.999206	C	1	D	0.997	D	1	D	0.97954	D	5.57	NM_005045:c.G4495C:p.D1499H	uc010liz.3:c.G4495C:p.D1499H
ABP1	chr7:150554592	nonsynonymous	G	C	R	P				0.01	0.912508	N	0.941864	NA	0.937	D	0.999803	D	0.998207	D	0.218	NM_001091:c.G1034C:p.R345P	uc003whz.1:c.G1034C:p.R345P
ALX1	chr12:85674230	nonsynonymous	G	T	R	L	0.005383	0.0014	rs115596276	0.01	0.999487	C	0.92	T	0.767	P	0.99973	D	0.960655	D	5.01	NM_006982:c.G191T:p.R64L	uc001tae.4:c.G191T:p.R64L
AP1G2	chr14:24035159	nonsynonymous	G	A	R	C	0.001752	0.0014	rs181392829														uc001wkk.3:c.C295T:p.R99C
DCAF11	chr14:24590630	nonsynonymous	G	A	G	R				0.28	0.999804	C	0.38	T	0.019	B	1	D	0.992788	D	5.21	NM_001163484:c.G1303A:p.G435R	uc001wmc.3:c.G1003A:p.G335R
RNF31	chr14:24617687	splicing	G	A
IRF9	chr14:24634003	nonsynonymous	G	C	R	T				0.01	0.233868	N	0.96	D	0.999	D	0.898514	U	0.602202	NA	-1.4	NM_006084:c.G830C:p.R277T	uc001wmq.3:c.G830C:p.R277T
SDR39U1	chr14:24909513	nonsynonymous	G	A	P	S				0												NM_020195:c.C658T:p.P220S	uc001wpi.3:c.C334T:p.P112S
PRKD1	chr14:30095731	nonsynonymous	T	A	D	V				0	0.998185	C	1	D	0.999	D	1	D	0.985333	D	5.41	NM_002742:c.A1757T:p.D586V	uc001wqh.3:c.A1757T:p.D586V
SEC23A	chr14:39545251	nonsynonymous	C	T	G	D				0	0.998896	C	1	D	1	D	1	D	0.999998	D	5.26	NM_006364:c.G875A:p.G292D	uc010tqc.1:c.G461A:p.G154D
ITPK1	chr14:93418316	nonsynonymous	G	A	P	L				0.01	0.999034	C	0.97	D	0.553	P	1	D	0.999681	D	4.53	NM_001142593:c.C713T:p.P238L	uc001ybf.3:c.C356T:p.P119L
CLMN	chr14:95679692	nonsynonymous	G	C	P	A	0.001076	0.0009	rs148836979	0.01	0.999335	C	0.98	D	0.926	D	0.999244	N	0.21656	N	3.61	NM_024734:c.C472G:p.P158A	uc001yef.2:c.C472G:p.P158A
CCDC85C	chr14:99988547	nonsynonymous	G	A	R	W				0.01												NM_001144995:c.C898T:p.R300W	uc010avr.3:c.C898T:p.R300W
MOK	chr14:102749873	stopgain	G	A	Q	X	7.7e-05		rs56283342	0.12	0.999372	C	0.903818	NA	0.735455	NA	0.99999	D	1	A	4.84	NM_014226:c.C64T:p.Q22X	uc001ylm.3:c.C64T:p.Q22X
C14orf2	chr14:104381450	nonsynonymous	A	G	I	T				0.01	0.207477	N	0.99	D	0.006	B	0.252372	N	0.01029	N	-0.298	NM_004894:c.T77C:p.I26T	uc001yoi.4:c.T77C:p.I26T
TRPM1	chr15:31329966	nonsynonymous	G	T	T	K				0.6	0.988333	C	0.45	T	0	B	0.999896	D	0.990885	D	2.51	NM_001252020:c.C2570A:p.T857K	uc010azy.3:c.C2174A:p.T725K
FMN1	chr15:33359761	nonsynonymous	T	C	R	G				0.89												NM_001103184:c.A325G:p.R109G	uc001zhf.4:c.A325G:p.R109G
PGBD4	chr15:34395847	nonsynonymous	G	T	G	V	0.000231			0	0.948362	N	0.894581	NA	0.995	D	0.992005	U	0.006695	N	0.65	NM_152595:c.G1115T:p.G372V	uc001zho.3:c.G1115T:p.G372V
OIP5	chr15:41611874	nonsynonymous	G	A	S	F	0.000615	0.02	rs75983701	0.29	0.97049	C	0.71	T	0.983	D	0.984282	N	0.142893	N	3.41	NM_007280:c.C494T:p.S165F	uc001znp.3:c.C494T:p.S165F
JMJD7	chr15:42129054	nonsynonymous	C	T	R	C	0.00068		rs201190653	0.01												NM_001114632:c.C778T:p.R260C	uc001zop.1:c.C478T:p.R160C
JMJD7-PLA2G4B	chr15:42133295	splicing	T	A
CASC4	chr15:44620915	stopgain	C	T	R	X				1	0.999025	C	0.90379	NA	0.735399	NA	0.999999	D	1	A	5.37	NM_138423:c.C415T:p.R139X	uc001zto.2:c.C415T:p.R139X
SPATA5L1	chr15:45695534	nonsynonymous	G	C	D	H				0	0.999389	C	1	D	1	D	1	D	0.837166	D	4.36	NM_024063:c.G907C:p.D303H	uc001zve.3:c.G907C:p.D303H
PYGO1	chr15:55839207	nonsynonymous	C	G	G	R				0.01	0.979584	C	0.99	D	0.059	B	0.999778	D	0.834198	D	2.98	NM_015617:c.G274C:p.G92R	uc002adf.1:c.G274C:p.G92R
PRTG	chr15:55916638	nonsynonymous	C	G	A	P				0.02	0.82901	N	0.71	T	0	B	0.98592	N	0.705476	D	0.74	NM_173814:c.G2995C:p.A999P	uc002adg.3:c.G2995C:p.A999P
NUDT7	chr16:77756514	nonsynonymous, splicing	G	A	R	K				0	0.99931	C	1	D	0.97	D	0.961038	N	0.763733	NA	3.69	NM_001105663:c.G35A:p.R12K	uc002fff.3:c.G35A:p.R12K
DEFB124	chr20:30053379	nonsynonymous	G	A	P	L	0.000154		rs138998441	0.01	0.999589	C	0.99	D	0.982	D	0.998738	N	0.78516	NA	4.09	NM_001037500:c.C146T:p.P49L	uc002wvz.1:c.C146T:p.P49L
EPB41L1	chr20:34809850	nonsynonymous	A	G	D	G				0	0.998314	C	1	D	0.993	D	0.882106	NA	0.015241	N	5.01	NM_001258331:c.A2198G:p.D733G	uc010gfq.3:c.A2798G:p.D933G
